# Supplementary material for: Biochemical biomarkers of skin mucus in Neogobius melanostomus for assessing lead pollution in the Gulf of Gorgan (Iran)
Source: Toxicol Rep. 2020 Jan 3;7:109–17. doi: 10.1016/j.toxrep.2019.12.003 (PMC6950844; doi:10.1016/j.toxrep.2019.12.003)
Supplement: Supplementary file 1 [file mmc1.zip › Data Profile.xml]

<?xml version="1.0" encoding="UTF-8" standalone="no"?><data:data><datasets><author>fakhriyeh.omidi90@gmail.com</author><type>0</type><dataset><value>1</value><reason>The data that has been used is confidential</reason><comments/></dataset></datasets></data:data>
